# Supplementary material for: Endoscopic Image Enhancement: Wavelet Transform and Guided Filter Decomposition-Based Fusion Approach
Source: J Imaging. 2024 Jan 20;10(1):28. doi: 10.3390/jimaging10010028 (PMC10816908; doi:10.3390/jimaging10010028)
Supplement: Supplementary file 1 [file jimaging-10-00028-s001.zip]

Archive with 1 entries (1 files):
- jimaging-2790012-supplementary.pptx
